# Supplementary material for: Phylogenetic Diversity of NTT Nucleotide Transport Proteins in Free-Living and Parasitic Bacteria and Eukaryotes
Source: Genome Biol Evol. 2017 Feb 2;9(2):480–7. doi: 10.1093/gbe/evx015 (PMC5381601; doi:10.1093/gbe/evx015)
Supplement: Supplementary Data [file evx015_Supp.zip]

Archive with 7 entries (7 files):
- Fig. S1.pdf
- Fig. S2.pdf
- Fig. S3.pdf
- Fig. S4.pdf
- Fig. S5.pdf
- major_etal_sequences.fasta
- Tab_S1_revised.docx
